# Supplementary material for: Hepatic Venous Pressure Gradient Predicts Further Decompensation in Cirrhosis Patients with Acute Esophageal Variceal Bleeding
Source: Diagnostics (Basel). 2023 Jul 16;13(14):2385. doi: 10.3390/diagnostics13142385 (PMC10378396; doi:10.3390/diagnostics13142385)
Supplement: Supplementary file 1 [file diagnostics-13-02385-s001.zip]

Archive with 1 entries (1 files):
- diagnostics-2435184-supplementary.pdf
